# Supplementary material for: Concurrent Androgen Deprivation Therapy for Prostate Cancer Improves Survival for Synchronous or Metachronous Non-Small Cell Lung Cancer: A SEER–Medicare Database Analysis
Source: Cancers (Basel). 2022 Jun 30;14(13):3206. doi: 10.3390/cancers14133206 (PMC9265064; doi:10.3390/cancers14133206)
Supplement: Supplementary file 1 [file cancers-14-03206-s001.zip]

Archive with 1 entries (1 files):
- cancers-1778201-supplementary.pdf
